# Supplementary material for: Daily steps offset risks of sedentary behavior in the All of Us research program
Source: Nat Commun. 2026 Apr 7;17:4936. doi: 10.1038/s41467-026-71652-0 (PMC13234009; doi:10.1038/s41467-026-71652-0)
Supplement: Supplementary file 4 — Source Data [file 41467_2026_71652_MOESM4_ESM.xlsx]

## Sheet: Figure 1
Figure 1
	Obesity
	Sedentary_Hours	HR	Lower_95_CI	Upper_95_CI
	4	0.38	0.26	0.56
	6	0.49	0.37	0.64
	8	0.63	0.54	0.74
	10	0.82	0.78	0.86
	12	1.16	1.13	1.18
	14	1.84	1.65	2.05
	16	2.93	2.39	3.59
	18	4.67	3.47	6.29
	Diabetes
	Sedentary_Hours	HR	Lower_95_CI	Upper_95_CI
	4	0.31	0.12	0.83
	6	0.42	0.21	0.84
	8	0.57	0.38	0.86
	10	0.77	0.67	0.88
	12	1.14	1.1	1.18
	14	1.93	1.55	2.41
	16	3.31	2.17	5.06
	18	5.68	3.03	10.66
	Hypertension
	Sedentary_Hours	HR	Lower_95_CI	Upper_95_CI
	4	0.63	0.47	0.84
	6	0.71	0.58	0.87
	8	0.8	0.71	0.9
	10	0.9	0.87	0.93
	12	1.08	1.06	1.1
	14	1.4	1.26	1.55
	16	1.83	1.5	2.22
	18	2.38	1.79	3.17
	Atrial Fibrillation
	Sedentary_Hours	HR	Lower_95_CI	Upper_95_CI
	4	0.88	0.38	2.04
	6	0.89	0.49	1.62
	8	0.91	0.64	1.29
	10	0.92	0.82	1.04
	12	1.07	1.04	1.11
	14	1.57	1.24	2
	16	2.36	1.48	3.76
	18	3.54	1.77	7.07
	Heart Failure
	Sedentary_Hours	HR	Lower_95_CI	Upper_95_CI
	4	0.97	0.34	2.74
	6	0.94	0.45	1.97
	8	0.91	0.59	1.42
	10	0.89	0.76	1.03
	12	1.13	1.09	1.17
	14	2.24	1.74	2.86
	16	4.63	2.85	7.5
	18	9.58	4.66	19.68
	Coronary Artery Disease
	Sedentary_Hours	HR	Lower_95_CI	Upper_95_CI
	4	0.86	0.42	1.76
	6	0.88	0.53	1.47
	8	0.91	0.67	1.23
	10	0.93	0.84	1.03
	12	1.05	1.02	1.09
	14	1.38	1.1	1.73
	16	1.83	1.18	2.85
	18	2.43	1.26	4.68
	Stroke
	Sedentary_Hours	HR	Lower_95_CI	Upper_95_CI
	4	0.2	0.03	1.41
	6	0.32	0.08	1.27
	8	0.5	0.22	1.14
	10	0.79	0.6	1.04
	12	1.03	0.96	1.11
	14	1.01	0.61	1.67
	16	0.96	0.36	2.56
	18	0.91	0.21	3.94
	Chronic Kidney Disease
	Sedentary_Hours	HR	Lower_95_CI	Upper_95_CI
	4	0.25	0.08	0.78
	6	0.37	0.17	0.83
	8	0.55	0.34	0.89
	10	0.81	0.69	0.95
	12	1.04	1	1.09
	14	1.08	0.8	1.44
	16	1.09	0.62	1.93
	18	1.11	0.47	2.59
	MASLD
	Sedentary_Hours	HR	Lower_95_CI	Upper_95_CI
	4	0.49	0.21	1.13
	6	0.58	0.32	1.06
	8	0.7	0.49	1
	10	0.83	0.74	0.94
	12	1.11	1.07	1.14
	14	1.73	1.4	2.13
	16	2.74	1.82	4.11
	18	4.34	2.37	7.94
	COPD
	Sedentary_Hours	HR	Lower_95_CI	Upper_95_CI
	4	0.05	0	0.86
	6	0.12	0.02	0.88
	8	0.27	0.08	0.9
	10	0.62	0.41	0.93
	12	1.11	1.03	1.21
	14	1.35	0.86	2.14
	16	1.58	0.64	3.9
	18	1.85	0.48	7.16
	MDD
	Sedentary_Hours	HR	Lower_95_CI	Upper_95_CI
	4	1.08	0.71	1.64
	6	1.04	0.77	1.4
	8	1	0.84	1.19
	10	0.97	0.91	1.03
	12	1.05	1.03	1.08
	14	1.38	1.18	1.62
	16	1.85	1.37	2.5
	18	2.47	1.59	3.85
	Sleep Apnea
	Sedentary_Hours	HR	Lower_95_CI	Upper_95_CI
	4	0.28	0.16	0.47
	6	0.39	0.27	0.57
	8	0.56	0.45	0.69
	10	0.79	0.74	0.85
	12	1.11	1.08	1.14
	14	1.51	1.31	1.74
	16	2.06	1.57	2.7
	18	2.8	1.88	4.17

## Sheet: Figure 2
Figure 2
	Obesity						Diabetes						Hypertension						Atrial Fibrillation						Heart Failure						Coronary Artery Disease						Stroke						Chronic Kidney Disease						MASLD
	mean_steps	mean_sedentary_hours	yhat	lower	upper		mean_steps	mean_sedentary_hours	yhat	lower	upper		mean_steps	mean_sedentary_hours	yhat	lower	upper		mean_steps	mean_sedentary_hours	yhat	lower	upper		mean_steps	mean_sedentary_hours	yhat	lower	upper		mean_steps	mean_sedentary_hours	yhat	lower	upper		mean_steps	mean_sedentary_hours	yhat	lower	upper		mean_steps	mean_sedentary_hours	yhat	lower	upper		mean_steps
	0	8	3.51436	2.60975	4.73254		0	8	1.64711	0.813521	3.33485		0	8	2.25579	1.74265	2.92002		0	8	3.5524	1.7614	7.16452		0	8	10.0128	4.32257	23.1936		0	8	2.22099	0.555898	8.87355		0	8	2.22099	0.555898	8.87355		0	8	1.98059	0.863477	4.54295		0
	1000	8	2.99863	2.29222	3.92274		1000	8	1.50104	0.792794	2.84201		1000	8	2.01147	1.59469	2.53719		1000	8	3.05993	1.63541	5.72528		1000	8	7.33822	3.44375	15.6369		1000	8	1.88976	0.538279	6.63449		1000	8	1.88976	0.538279	6.63449		1000	8	1.64866	0.771745	3.52199		1000
	2000	8	2.55859	2.01051	3.25606		2000	8	1.36793	0.769158	2.43282		2000	8	1.79362	1.4577	2.20696		2000	8	2.63573	1.5122	4.59401		2000	8	5.37806	2.72966	10.596		2000	8	1.60794	0.516257	5.00809		2000	8	1.60794	0.516257	5.00809		2000	8	1.37236	0.68598	2.74552		2000
	3000	8	2.18312	1.76001	2.70793		3000	8	1.24662	0.741711	2.09523		3000	8	1.59936	1.33043	1.92265		3000	8	2.27034	1.39006	3.70808		3000	8	3.94149	2.14839	7.23116		3000	8	1.36814	0.488786	3.8295		3000	8	1.36814	0.488786	3.8295		3000	8	1.14237	0.605372	2.1557		3000
	4000	8	1.86274	1.53655	2.25818		4000	8	1.13606	0.709357	1.81945		4000	8	1.42614	1.21162	1.67865		4000	8	1.95561	1.26688	3.01875		4000	8	2.88882	1.6744	4.98406		4000	8	1.16412	0.454828	2.97951		4000	8	1.16412	0.454828	2.97951		4000	8	0.950945	0.529275	1.70856		4000
	5000	8	1.58936	1.33634	1.89028		5000	8	1.03462	0.670355	1.59684		5000	8	1.27183	1.10006	1.47043		5000	8	1.68526	1.14047	2.49031		5000	8	2.12981	1.29442	3.50435		5000	8	0.991501	0.413902	2.37514		5000	8	0.991501	0.413902	2.37514		5000	8	0.794796	0.458983	1.37631		5000
	6000	8	1.35553	1.15558	1.59007		6000	8	0.939029	0.622963	1.41545		6000	8	1.13721	0.996728	1.29748		6000	8	1.45491	1.01215	2.09137		6000	8	1.60564	1.00619	2.56224		6000	8	0.847587	0.368461	1.94974		6000	8	0.847587	0.368461	1.94974		6000	8	0.674897	0.398913	1.14182		6000
	7000	8	1.15475	0.992636	1.34334		7000	8	0.846688	0.569117	1.25964		7000	8	1.0244	0.905045	1.15949		7000	8	1.26015	0.889211	1.78584		7000	8	1.2597	0.802833	1.97655		7000	8	0.729302	0.324058	1.64132		7000	8	0.729302	0.324058	1.64132		7000	8	0.589697	0.352979	0.985166		7000
	8000	8	0.981807	0.848013	1.13671		8000	8	0.756054	0.51259	1.11516		8000	8	0.934189	0.82877	1.05302		8000	8	1.09661	0.779854	1.54202		8000	8	1.04636	0.673849	1.62481		8000	8	0.633404	0.285748	1.40403		8000	8	0.633404	0.285748	1.40403		8000	8	0.536884	0.323975	0.889711		8000
	9000	8	0.832562	0.721676	0.960485		9000	8	0.667635	0.455943	0.977614		9000	8	0.866156	0.770462	0.973736		9000	8	0.959223	0.685999	1.34127		9000	8	0.924716	0.600893	1.42305		9000	8	0.555696	0.254199	1.21479		9000	8	0.555696	0.254199	1.21479		9000	8	0.511322	0.311152	0.840266		9000
	10000	8	0.704161	0.611563	0.810779		10000	8	0.584133	0.399672	0.853729		10000	8	0.815749	0.72708	0.915232		10000	8	0.842576	0.602867	1.1776		10000	8	0.859284	0.561698	1.31453		10000	8	0.491523	0.226123	1.06842		10000	8	0.491523	0.226123	1.06842		10000	8	0.505135	0.310106	0.822822		10000
	11000	8	0.594341	0.514646	0.686377		11000	8	0.507542	0.343539	0.749839		11000	8	0.777589	0.693178	0.87228		11000	8	0.742432	0.525394	1.04913		11000	8	0.828813	0.540482	1.27096		11000	8	0.43741	0.198292	0.964874		11000	8	0.43741	0.198292	0.964874		11000	8	0.512797	0.316872	0.829864		11000
	12000	8	0.500906	0.428888	0.585017		12000	8	0.438955	0.288682	0.667451		12000	8	0.747484	0.66403	0.841426		12000	8	0.655536	0.451479	0.951823		12000	8	0.819136	0.525857	1.27598		12000	8	0.390802	0.169479	0.901152		12000	8	0.390802	0.169479	0.901152		12000	8	0.529946	0.327766	0.85684		12000
	13000	8	0.421776	0.353877	0.502703		13000	8	0.378754	0.237769	0.603336		13000	8	0.721997	0.636213	0.819348		13000	8	0.579383	0.382305	0.878054		13000	8	0.818887	0.50996	1.31496		13000	8	0.349812	0.140805	0.869065		13000	8	0.349812	0.140805	0.869065		13000	8	0.552322	0.339234	0.899259		13000
	14000	8	0.355024	0.289864	0.434832		14000	8	0.32668	0.193248	0.552246		14000	8	0.698326	0.607866	0.802249		14000	8	0.512147	0.320135	0.819327		14000	8	0.819863	0.489243	1.37391		14000	8	0.313199	0.114321	0.858055		14000	8	0.313199	0.114321	0.858055		14000	8	0.576302	0.348668	0.95255		14000
	15000	8	0.298831	0.23642	0.377718		15000	8	0.281766	0.155689	0.509942		15000	8	0.675445	0.579012	0.787939		15000	8	0.452715	0.266019	0.770435		15000	8	0.820839	0.464971	1.44907		15000	8	0.280418	0.0912613	0.861636		15000	8	0.280418	0.0912613	0.861636		15000	8	0.601323	0.355721	1.0165		15000
	16000	8	0.251532	0.192305	0.329001		16000	8	0.243027	0.124667	0.47376		16000	8	0.653314	0.550288	0.775628		16000	8	0.400179	0.219879	0.728325		16000	8	0.821817	0.438789	1.5392		16000	8	0.251067	0.071965	0.875909		16000	8	0.251067	0.071965	0.875909		16000	8	0.627431	0.360563	1.09182		16000
	17000	8	0.21172	0.156139	0.287086		17000	8	0.209614	0.0994003	0.442032		17000	8	0.631907	0.522138	0.764753		17000	8	0.35374	0.181066	0.691083		17000	8	0.822796	0.411908	1.64355		17000	8	0.224789	0.0562462	0.898375		17000	8	0.224789	0.0562462	0.898375		17000	8	0.654672	0.36345	1.17924		17000
	18000	8	0.178209	0.126618	0.250821		18000	8	0.180795	0.0790123	0.413693		18000	8	0.611202	0.494841	0.754926		18000	8	0.312689	0.148709	0.65749		18000	8	0.823775	0.385159	1.76188		18000	8	0.201261	0.0436748	0.927449		18000	8	0.201261	0.0436748	0.927449		18000	8	0.683096	0.364667	1.27958		18000
	19000	8	0.150002	0.102589	0.219329		19000	8	0.155938	0.0626657	0.388038		19000	8	0.591176	0.468561	0.745877		19000	8	0.276403	0.121897	0.626746		19000	8	0.824757	0.359084	1.89433		19000	8	0.180196	0.0337488	0.962129		19000	8	0.180196	0.0337488	0.962129		19000	8	0.712754	0.364494	1.39376		19000
	20000	8	0.12626	0.0830669	0.191912		20000	8	0.134499	0.0496178	0.364584		20000	8	0.571806	0.443387	0.737418		20000	8	0.244327	0.0997747	0.598307		20000	8	0.825739	0.334018	2.04134		20000	8	0.161336	0.0259827	1.00179		20000	8	0.161336	0.0259827	1.00179		20000	8	0.743699	0.363181	1.5229		20000
	0	10	3.64494	2.79048	4.76103		0	10	1.86	1.01101	3.42193		0	10	2.38063	1.88265	3.01034		0	10	3.19756	1.69401	6.03563		0	10	8.9809	4.29757	18.768		0	10	2.98652	0.910984	9.79081		0	10	2.98652	0.910984	9.79081		0	10	2.98019	1.49106	5.95649		0
	1000	10	3.11005	2.46208	3.92854		1000	10	1.69505	0.999099	2.87579		1000	10	2.1228	1.72878	2.60662		1000	10	2.75428	1.59108	4.76787		1000	10	6.58195	3.47669	12.4607		1000	10	2.54113	0.909021	7.1036		1000	10	2.54113	0.909021	7.1036		1000	10	2.48073	1.35813	4.53126		1000
	2000	10	2.65365	2.17176	3.24247		2000	10	1.54473	0.98625	2.41947		2000	10	1.89289	1.58718	2.25749		2000	10	2.37245	1.49308	3.76976		2000	10	4.82381	2.80922	8.28311		2000	10	2.16216	0.904827	5.16666		2000	10	2.16216	0.904827	5.16666		2000	10	2.06499	1.23526	3.45204		2000
	3000	10	2.26423	1.91485	2.67736		3000	10	1.40774	0.971815	2.03921		3000	10	1.68788	1.45672	1.95572		3000	10	2.04356	1.399	2.98508		3000	10	3.53529	2.26537	5.51709		3000	10	1.83971	0.896979	3.77325		3000	10	1.83971	0.896979	3.77325		3000	10	1.71891	1.12087	2.63605		3000
	4000	10	1.93196	1.68709	2.21236		4000	10	1.2829	0.954503	1.72428		4000	10	1.50507	1.33627	1.6952		4000	10	1.76027	1.30721	2.37033		4000	10	2.59111	1.82028	3.68835		4000	10	1.56536	0.882652	2.77614		4000	10	1.56536	0.882652	2.77614		4000	10	1.43088	1.01291	2.02132		4000
	5000	10	1.64841	1.48423	1.83075		5000	10	1.16835	0.930089	1.46765		5000	10	1.34222	1.2246	1.47114		5000	10	1.51693	1.21326	1.89659		5000	10	1.91032	1.4583	2.50244		5000	10	1.33325	0.854681	2.07979		5000	10	1.33325	0.854681	2.07979		5000	10	1.19593	0.910756	1.57039		5000
	6000	10	1.40589	1.3002	1.52018		6000	10	1.0604	0.889455	1.2642		6000	10	1.20014	1.12177	1.28399		6000	10	1.30959	1.11032	1.54462		6000	10	1.44017	1.17279	1.76851		6000	10	1.13973	0.803864	1.61593		6000	10	1.13973	0.803864	1.61593		6000	10	1.01552	0.817412	1.26163		6000
	7000	10	1.19765	1.12974	1.26965		7000	10	0.956123	0.828102	1.10394		7000	10	1.08109	1.02891	1.13593		7000	10	1.13428	0.996663	1.2909		7000	10	1.12988	0.957068	1.33388		7000	10	0.980678	0.731352	1.315		7000	10	0.980678	0.731352	1.315		7000	10	0.887315	0.737942	1.06692		7000
	8000	10	1.01829	0.971886	1.0669		8000	10	0.853774	0.750891	0.970755		8000	10	0.985892	0.947876	1.02543		8000	10	0.987072	0.880511	1.10653		8000	10	0.938527	0.809028	1.08876		8000	10	0.851724	0.651765	1.11303		8000	10	0.851724	0.651765	1.11303		8000	10	0.807847	0.681797	0.957202		8000
	9000	10	0.863496	0.828121	0.900381		9000	10	0.753927	0.664193	0.855786		9000	10	0.914094	0.882141	0.947205		9000	10	0.863409	0.769606	0.968645		9000	10	0.829416	0.71723	0.959151		9000	10	0.747232	0.573351	0.973846		9000	10	0.747232	0.573351	0.973846		9000	10	0.769384	0.653343	0.906035		9000
	10000	10	0.730324	0.696727	0.765541		10000	10	0.659633	0.56886	0.76489		10000	10	0.860897	0.8295	0.893483		10000	10	0.758414	0.661366	0.869702		10000	10	0.770728	0.656964	0.904192		10000	10	0.660941	0.489349	0.892703		10000	10	0.660941	0.489349	0.892703		10000	10	0.760075	0.644662	0.896151		10000
	11000	10	0.616424	0.576807	0.658762		11000	10	0.573142	0.470283	0.698497		11000	10	0.820625	0.78387	0.859104		11000	10	0.668272	0.556538	0.80244		11000	10	0.743398	0.610309	0.905509		11000	10	0.588176	0.399937	0.865014		11000	10	0.588176	0.399937	0.865014		11000	10	0.771603	0.645452	0.922411		11000
	12000	10	0.519517	0.471619	0.57228		12000	10	0.49569	0.378758	0.648723		12000	10	0.788853	0.741757	0.83894		12000	10	0.590057	0.460809	0.755556		12000	10	0.734718	0.569178	0.948402		12000	10	0.525503	0.315452	0.87542		12000	10	0.525503	0.315452	0.87542		12000	10	0.797408	0.647461	0.982081		12000
	13000	10	0.437447	0.382821	0.499869		13000	10	0.427708	0.300739	0.608283		13000	10	0.761957	0.701972	0.827067		13000	10	0.52151	0.378059	0.719392		13000	10	0.734495	0.530206	1.0175		13000	10	0.470386	0.243772	0.907663		13000	10	0.470386	0.243772	0.907663		13000	10	0.831076	0.646402	1.06851		13000
	14000	10	0.368215	0.309766	0.437693		14000	10	0.368904	0.237614	0.572737		14000	10	0.736976	0.663786	0.818236		14000	10	0.460991	0.30899	0.687764		14000	10	0.735369	0.491882	1.09939		14000	10	0.421152	0.186742	0.949809		14000	10	0.421152	0.186742	0.949809		14000	10	0.867159	0.641154	1.17283		14000
	15000	10	0.309934	0.250445	0.383555		15000	10	0.318185	0.187379	0.540304		15000	10	0.712828	0.627158	0.810201		15000	10	0.407494	0.252093	0.65869		15000	10	0.736245	0.455078	1.19113		15000	10	0.377072	0.142453	0.998108		15000	10	0.377072	0.142453	0.998108		15000	10	0.904809	0.633227	1.29287		15000
	16000	10	0.260878	0.202405	0.336243		16000	10	0.274439	0.147603	0.510263		16000	10	0.689472	0.592284	0.802606		16000	10	0.360206	0.205466	0.631485		16000	10	0.737122	0.42036	1.29258		16000	10	0.337605	0.108403	1.05142		16000	10	0.337605	0.108403	1.05142		16000	10	0.944093	0.623782	1.42888		16000
	17000	10	0.219586	0.163543	0.294834		17000	10	0.236707	0.116193	0.482216		17000	10	0.666881	0.559201	0.795296		17000	10	0.318406	0.167357	0.605784		17000	10	0.738	0.387907	1.40406		17000	10	0.302269	0.0823673	1.10926		17000	10	0.302269	0.0823673	1.10926		17000	10	0.985082	0.613467	1.58181		17000
	18000	10	0.18483	0.132124	0.258562		18000	10	0.204163	0.0914263	0.455913		18000	10	0.64503	0.527875	0.788186		18000	10	0.281456	0.13626	0.581371		18000	10	0.738879	0.357723	1.52616		18000	10	0.270632	0.0625214	1.17146		18000	10	0.270632	0.0625214	1.17146		18000	10	1.02785	0.602661	1.75302		18000
	19000	10	0.155575	0.10673	0.226774		19000	10	0.176093	0.0719166	0.431177		19000	10	0.623895	0.498246	0.781231		19000	10	0.248794	0.110908	0.558103		19000	10	0.739759	0.329738	1.65963		19000	10	0.242306	0.0474239	1.23803		19000	10	0.242306	0.0474239	1.23803		19000	10	1.07248	0.591592	1.94426		19000
	20000	10	0.130951	0.0862115	0.198908		20000	10	0.151883	0.0565577	0.407873		20000	10	0.603452	0.470242	0.774399		20000	10	0.219922	0.0902551	0.535879		20000	10	0.74064	0.303842	1.80537		20000	10	0.216945	0.0359539	1.30904		20000	10	0.216945	0.0359539	1.30904		20000	10	1.11904	0.580406	2.15755		20000
	0	12	3.96795	3.09824	5.08178		0	12	2.29017	1.29648	4.04547		0	12	2.50817	2.02011	3.11415		0	12	3.11294	1.71783	5.64108		0	12	9.38497	4.7367	18.5947		0	12	3.23488	1.07983	9.69087		0	12	3.23488	1.07983	9.69087		0	12	3.58281	1.90353	6.74356		0
	1000	12	3.38565	2.73518	4.19082		1000	12	2.08707	1.28456	3.39094		1000	12	2.23652	1.8558	2.69535		1000	12	2.68139	1.61676	4.44708		1000	12	6.87809	3.84322	12.3095		1000	12	2.75245	1.08389	6.98963		1000	12	2.75245	1.08389	6.98963		1000	12	2.98237	1.74033	5.11081		1000
	2000	12	2.88881	2.41447	3.45635		2000	12	1.90199	1.27256	2.84273		2000	12	1.9943	1.70476	2.33301		2000	12	2.30967	1.52144	3.50626		2000	12	5.04084	3.11788	8.14978		2000	12	2.34197	1.08765	5.04284		2000	12	2.34197	1.08765	5.04284		2000	12	2.48255	1.59093	3.87386		2000
	3000	12	2.46488	2.13106	2.851		3000	12	1.73332	1.26035	2.38377		3000	12	1.7783	1.56587	2.01957		3000	12	1.98948	1.4314	2.76514		3000	12	3.69435	2.52886	5.39698		3000	12	1.9927	1.09083	3.64024		3000	12	1.9927	1.09083	3.64024		3000	12	2.0665	1.45404	2.93692		3000
	4000	12	2.10316	1.8804	2.35231		4000	12	1.5796	1.24758	1.99999		4000	12	1.58571	1.43802	1.74855		4000	12	1.71368	1.346	2.1818		4000	12	2.70768	2.0502	3.57602		4000	12	1.69554	1.09272	2.63093		4000	12	1.69554	1.09272	2.63093		4000	12	1.72022	1.32835	2.22771		4000
	5000	12	1.79449	1.65807	1.94213		5000	12	1.43856	1.23079	1.68139		5000	12	1.41413	1.32015	1.5148		5000	12	1.47678	1.26219	1.72785		5000	12	1.99626	1.66604	2.39194		5000	12	1.44413	1.08792	1.91697		5000	12	1.44413	1.08792	1.91697		5000	12	1.43776	1.21454	1.702		5000
	6000	12	1.53048	1.45702	1.60765		6000	12	1.30564	1.19796	1.423		6000	12	1.26444	1.21225	1.31888		6000	12	1.27493	1.17283	1.38592		6000	12	1.50497	1.36794	1.65572		6000	12	1.23452	1.06264	1.43419		6000	12	1.23452	1.06264	1.43419		6000	12	1.22087	1.1154	1.3363		6000
	7000	12	1.30379	1.26832	1.34024		7000	12	1.17725	1.13109	1.22529		7000	12	1.13901	1.11331	1.16531		7000	12	1.10426	1.06398	1.14607		7000	12	1.18071	1.13349	1.2299		7000	12	1.06223	0.98771	1.14238		7000	12	1.06223	0.98771	1.14238		7000	12	1.06674	1.02108	1.11445		7000
	8000	12	1.10853	1.08339	1.13425		8000	12	1.05123	1.00297	1.10181		8000	12	1.03871	1.01796	1.05988		8000	12	0.96095	0.913277	1.01111		8000	12	0.980754	0.925142	1.03971		8000	12	0.922557	0.833561	1.02105		8000	12	0.922557	0.833561	1.02105		8000	12	0.971204	0.914159	1.03181		8000
	9000	12	0.940017	0.910184	0.970828		9000	12	0.928291	0.853938	1.00912		9000	12	0.963065	0.935844	0.991078		9000	12	0.840559	0.770375	0.917138		9000	12	0.866734	0.785032	0.956938		9000	12	0.809375	0.682273	0.960155		9000	12	0.809375	0.682273	0.960155		9000	12	0.924963	0.842773	1.01517		9000
	10000	12	0.795044	0.757117	0.834872		10000	12	0.812188	0.709273	0.930037		10000	12	0.907018	0.872071	0.943366		10000	12	0.738343	0.645837	0.844099		10000	12	0.805405	0.695395	0.932817		10000	12	0.715907	0.549048	0.933476		10000	12	0.715907	0.549048	0.933476		10000	12	0.913771	0.804643	1.0377		10000
	11000	12	0.67105	0.623426	0.722313		11000	12	0.705694	0.575849	0.864817		11000	12	0.864588	0.820001	0.9116		11000	12	0.650587	0.53617	0.78942		11000	12	0.776845	0.632274	0.954471		11000	12	0.637091	0.432283	0.938931		11000	12	0.637091	0.432283	0.938931		11000	12	0.927631	0.784469	1.09692		11000
	12000	12	0.565556	0.508846	0.628587		12000	12	0.61033	0.459512	0.810649		12000	12	0.831115	0.774451	0.891925		12000	12	0.574441	0.441061	0.748157		12000	12	0.767774	0.582661	1.0117		12000	12	0.569206	0.334061	0.969867		12000	12	0.569206	0.334061	0.969867		12000	12	0.958654	0.772099	1.19028		12000
	13000	12	0.476213	0.412855	0.549295		13000	12	0.526626	0.363096	0.763806		13000	12	0.802777	0.732527	0.879764		13000	12	0.507709	0.360684	0.714664		13000	12	0.767541	0.539241	1.0925		13000	12	0.509504	0.255261	1.01698		13000	12	0.509504	0.255261	1.01698		13000	12	0.99913	0.761409	1.31107		13000
	14000	12	0.400846	0.334038	0.481016		14000	12	0.454222	0.286072	0.721209		14000	12	0.776458	0.692601	0.870467		14000	12	0.448791	0.294243	0.684514		14000	12	0.768455	0.498332	1.185		14000	12	0.456176	0.194221	1.07145		14000	12	0.456176	0.194221	1.07145		14000	12	1.04251	0.749273	1.45051		14000
	15000	12	0.3374	0.270062	0.421529		15000	12	0.391772	0.225179	0.681616		15000	12	0.751016	0.654374	0.861932		15000	12	0.39671	0.239776	0.656358		15000	12	0.76937	0.45989	1.28711		15000	12	0.40843	0.147497	1.13098		15000	12	0.40843	0.147497	1.13098		15000	12	1.08777	0.736088	1.60748		15000
	16000	12	0.283997	0.218259	0.369534		16000	12	0.337909	0.177154	0.644539		16000	12	0.726409	0.617997	0.853838		16000	12	0.350674	0.195267	0.629764		16000	12	0.770287	0.424067	1.39917		16000	12	0.365681	0.11189	1.19513		16000	12	0.365681	0.11189	1.19513		16000	12	1.135	0.722403	1.78325		16000
	17000	12	0.239046	0.176354	0.324023		17000	12	0.291451	0.139324	0.609682		17000	12	0.702607	0.583492	0.846039		17000	12	0.309979	0.158955	0.604492		17000	12	0.771204	0.390831	1.52177		17000	12	0.327407	0.0848192	1.26381		17000	12	0.327407	0.0848192	1.26381		17000	12	1.18428	0.708511	1.97952		17000
	18000	12	0.20121	0.142475	0.284158		18000	12	0.25138	0.109549	0.576837		18000	12	0.679586	0.550821	0.838452		18000	12	0.274007	0.129361	0.580393		18000	12	0.772123	0.360073	1.6557		18000	12	0.293139	0.064268	1.33706		18000	12	0.293139	0.064268	1.33706		18000	12	1.2357	0.694581	2.19837		18000
	19000	12	0.169362	0.115093	0.249221		19000	12	0.216819	0.0861237	0.545847		19000	12	0.657319	0.519918	0.83103		19000	12	0.24221	0.105256	0.557361		19000	12	0.773042	0.331654	1.80186		19000	12	0.262457	0.0486802	1.41502		19000	12	0.262457	0.0486802	1.41502		19000	12	1.28935	0.680712	2.44217		19000
	20000	12	0.142556	0.0929669	0.218595		20000	12	0.187009	0.0676999	0.51658		20000	12	0.635781	0.490708	0.823743		20000	12	0.214102	0.0856309	0.535318		20000	12	0.773963	0.305422	1.96128		20000	12	0.234987	0.0368643	1.49789		20000	12	0.234987	0.0368643	1.49789		20000	12	1.34532	0.666968	2.71362		20000
	0	14	4.59559	3.63847	5.80449		0	14	3.2346	1.89575	5.51901		0	14	2.63643	2.15078	3.23174		0	14	3.45766	1.99922	5.98005		0	14	12.7079	6.80349	23.7363		0	14	2.41648	0.870442	6.70853		0	14	2.41648	0.870442	6.70853		0	14	2.94905	1.64896	5.27414		0
	1000	14	3.92119	3.19637	4.81037		1000	14	2.94775	1.86189	4.66688		1000	14	2.35089	1.96625	2.81077		1000	14	2.97832	1.86168	4.76474		1000	14	9.31338	5.46015	15.8858		1000	14	2.0561	0.852486	4.9591		1000	14	2.0561	0.852486	4.9591		1000	14	2.45481	1.48544	4.05677		1000
	2000	14	3.34576	2.80281	3.99388		2000	14	2.68634	1.82179	3.96116		2000	14	2.09627	1.79436	2.44899		2000	14	2.56543	1.72558	3.81405		2000	14	6.82562	4.36082	10.6836		2000	14	1.74947	0.826258	3.70422		2000	14	1.74947	0.826258	3.70422		2000	14	2.04341	1.32997	3.13956		2000
	3000	14	2.85477	2.45074	3.32542		3000	14	2.44811	1.77147	3.3832		3000	14	1.86924	1.63308	2.13954		3000	14	2.20979	1.58712	3.07674		3000	14	5.00239	3.45419	7.2445		3000	14	1.48856	0.787474	2.81384		3000	14	1.48856	0.787474	2.81384		3000	14	1.70095	1.17916	2.45364		3000
	4000	14	2.43584	2.13342	2.78112		4000	14	2.23101	1.70407	2.92089		4000	14	1.66679	1.48022	1.87687		4000	14	1.90345	1.44056	2.51508		4000	14	3.66638	2.69655	4.98502		4000	14	1.26658	0.730273	2.19676		4000	14	1.26658	0.730273	2.19676		4000	14	1.41593	1.02923	1.94792		4000
	5000	14	2.07834	1.84476	2.3415		5000	14	2.0318	1.60754	2.56802		5000	14	1.48644	1.33381	1.65654		5000	14	1.64032	1.27934	2.10314		5000	14	2.70307	2.06394	3.54012		5000	14	1.07877	0.649945	1.79054		5000	14	1.07877	0.649945	1.79054		5000	14	1.18343	0.880942	1.58979		5000
	6000	14	1.77257	1.58018	1.98838		6000	14	1.84407	1.47254	2.30934		6000	14	1.3291	1.19578	1.47728		6000	14	1.41611	1.10732	1.81101		6000	14	2.03782	1.56292	2.65702		6000	14	0.922193	0.554064	1.53491		6000	14	0.922193	0.554064	1.53491		6000	14	1.0049	0.74608	1.35352		6000
	7000	14	1.51002	1.34116	1.70014		7000	14	1.66273	1.31315	2.10537		7000	14	1.19725	1.07276	1.33619		7000	14	1.22654	0.943542	1.59443		7000	14	1.59876	1.20309	2.12455		7000	14	0.793497	0.46191	1.36312		7000	14	0.793497	0.46191	1.36312		7000	14	0.878043	0.639083	1.20635		7000
	8000	14	1.28387	1.13195	1.45618		8000	14	1.48474	1.15155	1.91434		8000	14	1.09182	0.971363	1.22722		8000	14	1.06736	0.804009	1.41698		8000	14	1.328	0.974584	1.80959		8000	14	0.689157	0.386793	1.22788		8000	14	0.689157	0.386793	1.22788		8000	14	0.799406	0.568473	1.12415		8000
	9000	14	1.08871	0.952946	1.24381		9000	14	1.3111	0.997777	1.72282		9000	14	1.01231	0.894701	1.14538		9000	14	0.93364	0.689857	1.26357		9000	14	1.17361	0.842151	1.63554		9000	14	0.604609	0.328391	1.11316		9000	14	0.604609	0.328391	1.11316		9000	14	0.761345	0.531307	1.09098		9000
	10000	14	0.920803	0.799961	1.0599		10000	14	1.14712	0.851668	1.54507		10000	14	0.953398	0.838078	1.08459		10000	14	0.820105	0.593186	1.13383		10000	14	1.09057	0.764969	1.55476		10000	14	0.534788	0.279485	1.0233		10000	14	0.534788	0.279485	1.0233		10000	14	0.752133	0.516831	1.09456		10000
	11000	14	0.777196	0.667818	0.904488		11000	14	0.996712	0.712671	1.39396		11000	14	0.908799	0.794332	1.03976		11000	14	0.722631	0.507391	1.02918		11000	14	1.0519	0.716594	1.5441		11000	14	0.475911	0.234837	0.964463		11000	14	0.475911	0.234837	0.964463		11000	14	0.763541	0.516173	1.12946		11000
	12000	14	0.655015	0.553165	0.775617		12000	14	0.862021	0.584222	1.27192		12000	14	0.873613	0.757693	1.00727		12000	14	0.638053	0.429597	0.947659		12000	14	1.03962	0.680353	1.58859		12000	14	0.425201	0.192972	0.936903		12000	14	0.425201	0.192972	0.936903		12000	14	0.789076	0.522145	1.19247		12000
	13000	14	0.55154	0.454605	0.669144		13000	14	0.743799	0.471418	1.17356		13000	14	0.843827	0.723978	0.983515		13000	14	0.56393	0.359841	0.883772		13000	14	1.0393	0.646029	1.67198		13000	14	0.380603	0.155041	0.934329		13000	14	0.380603	0.155041	0.934329		13000	14	0.822393	0.528837	1.2789		13000
	14000	14	0.464251	0.37147	0.580206		14000	14	0.641536	0.37711	1.09138		14000	14	0.816161	0.690621	0.964522		14000	14	0.498488	0.298982	0.831121		14000	14	1.04054	0.609158	1.7774		14000	14	0.340767	0.122525	0.947742		14000	14	0.340767	0.122525	0.947742		14000	14	0.858098	0.532566	1.38261		14000
	15000	14	0.39077	0.302523	0.504757		15000	14	0.553334	0.30017	1.02002		15000	14	0.789419	0.657272	0.948136		15000	14	0.44064	0.247058	0.785906		15000	14	1.04178	0.571013	1.90066		15000	14	0.3051	0.0957575	0.972105		15000	14	0.3051	0.0957575	0.972105		15000	14	0.895354	0.533384	1.50297		15000
	16000	14	0.328919	0.245838	0.440076		16000	14	0.477258	0.23815	0.956433		16000	14	0.763553	0.62442	0.933688		16000	14	0.389506	0.203381	0.745964		16000	14	1.04302	0.533031	2.04094		16000	14	0.273167	0.0742674	1.00475		16000	14	0.273167	0.0742674	1.00475		16000	14	0.934228	0.531915	1.64083		16000
	17000	14	0.276857	0.19948	0.38425		17000	14	0.411641	0.188527	0.898799		17000	14	0.738535	0.592414	0.920698		17000	14	0.344305	0.16698	0.709942		17000	14	1.04426	0.49609	2.19815		17000	14	0.244575	0.0572912	1.04409		17000	14	0.244575	0.0572912	1.04409		17000	14	0.974789	0.52868	1.79733		17000
	18000	14	0.233037	0.161697	0.335852		18000	14	0.355046	0.149012	0.845955		18000	14	0.714336	0.561474	0.908817		18000	14	0.30435	0.13683	0.676962		18000	14	1.0455	0.460698	2.37266		18000	14	0.218977	0.0440242	1.08919		18000	14	0.218977	0.0440242	1.08919		18000	14	1.01711	0.524096	1.9739		18000
	19000	14	0.196152	0.130972	0.293768		19000	14	0.306232	0.117646	0.797118		19000	14	0.690931	0.531733	0.897792		19000	14	0.269031	0.111964	0.646436		19000	14	1.04675	0.42713	2.56523		19000	14	0.196057	0.0337324	1.13951		19000	14	0.196057	0.0337324	1.13951		19000	14	1.06127	0.518489	2.17227		19000
	20000	14	0.165105	0.106028	0.257098		20000	14	0.264129	0.092804	0.751736		20000	14	0.668292	0.50326	0.887441		20000	14	0.237811	0.0915183	0.617954		20000	14	1.048	0.395512	2.7769		20000	14	0.175537	0.0257906	1.19474		20000	14	0.175537	0.0257906	1.19474		20000	14	1.10735	0.51211	2.39445		20000
[truncated: 19 more columns]
